# Supplementary material for: An AI-Driven Clinical Decision Support Framework Utilizing Female Sex Hormone Parameters for Surgical Decision Guidance in Uterine Fibroid Management
Source: Medicina (Kaunas). 2025 Dec 19;62(1):1. doi: 10.3390/medicina62010001 (PMC12842902; doi:10.3390/medicina62010001)
Supplement: Supplementary file 1 [file medicina-62-00001-s001.zip]

Archive with 1 entries (1 files):
- medicina-4028521-supplementary.xlsx
