# Supplementary material for: An AI-Driven Clinical Decision Support Framework Utilizing Female Sex Hormone Parameters for Surgical Decision Guidance in Uterine Fibroid Management
Source: Medicina (Kaunas). 2025 Dec 19;62(1):1. doi: 10.3390/medicina62010001 (PMC12842902; doi:10.3390/medicina62010001)
Supplement: Supplementary file 1 [file medicina-62-00001-s001.zip › medicina-4028521-supplementary.xlsx]

## Sheet: Sheet1
No	Inputs	Output	model	test_size	accuracy	accuracy_groups	roc	precision	recall	fscore
1	LH, FSH, E2, AMH	Surgery & Non-Surgery	random_forest	0.3	0.91	>90	0.88	0.91	0.91	0.91
2	LH, FSH, E2, AMH	Surgery & Non-Surgery	k_nearest_neighbor	0.3	0.86	80-90	0.84	0.86	0.86	0.86
3	LH, FSH, PRL, E2, AMH	Surgery & Non-Surgery	random_forest	0.3	0.86	80-90	0.84	0.86	0.86	0.86
4	LH, FSH, E2, UF number	Surgery & Non-Surgery	random_forest	0.3	0.85	80-90	0.82	0.85	0.85	0.85
5	LH, FSH, E2, UF number	Surgery & Non-Surgery	k_nearest_neighbor	0.3	0.85	80-90	0.83	0.85	0.85	0.85
6	LH, FSH, E2, UF volume	Surgery & Non-Surgery	random_forest	0.3	0.85	80-90	0.82	0.85	0.85	0.84
7	LH, FSH, PRL, E2, AMH	Surgery & Non-Surgery	k_nearest_neighbor	0.3	0.85	80-90	0.83	0.85	0.85	0.85
8	LH, FSH, E2, AMH, UF number	Surgery & Non-Surgery	random_forest	0.3	0.85	80-90	0.82	0.85	0.85	0.85
9	LH, FSH, E2, AMH, UF number	Surgery & Non-Surgery	k_nearest_neighbor	0.3	0.85	80-90	0.83	0.85	0.85	0.85
10	LH, FSH, E2, AMH, UF volume	Surgery & Non-Surgery	random_forest	0.3	0.85	80-90	0.82	0.85	0.85	0.85
11	LH, FSH, E2, UF volume, UF number	Surgery & Non-Surgery	random_forest	0.3	0.85	80-90	0.81	0.85	0.85	0.84
12	LH, FSH, PRL, E2, AMH, UF number	Surgery & Non-Surgery	random_forest	0.3	0.85	80-90	0.82	0.85	0.85	0.85
13	E2	Surgery & Non-Surgery	decision_tree	0.3	0.84	80-90	0.79	0.85	0.84	0.83
14	LH, FSH, E2	Surgery & Non-Surgery	k_nearest_neighbor	0.3	0.84	80-90	0.82	0.84	0.84	0.84
15	FSH, E2, AMH	Surgery & Non-Surgery	k_nearest_neighbor	0.3	0.84	80-90	0.82	0.84	0.84	0.84
16	LH, E2, AMH	Surgery & Non-Surgery	random_forest	0.3	0.84	80-90	0.81	0.84	0.84	0.83
17	E2, AMH, UF volume	Surgery & Non-Surgery	k_nearest_neighbor	0.3	0.84	80-90	0.82	0.84	0.84	0.84
18	FSH, E2, AMH, UF number	Surgery & Non-Surgery	random_forest	0.3	0.84	80-90	0.82	0.84	0.84	0.84
19	LH, PRL, E2, AMH	Surgery & Non-Surgery	random_forest	0.3	0.84	80-90	0.82	0.84	0.84	0.84
20	PRL, E2, AMH, UF number	Surgery & Non-Surgery	decision_tree	0.3	0.84	80-90	0.84	0.85	0.84	0.85
21	PRL, E2, AMH, UF number	Surgery & Non-Surgery	random_forest	0.3	0.84	80-90	0.82	0.84	0.84	0.84
22	E2, AMH, UF volume, UF number	Surgery & Non-Surgery	k_nearest_neighbor	0.3	0.84	80-90	0.82	0.84	0.84	0.84
23	LH, FSH, PRL, E2, UF number	Surgery & Non-Surgery	random_forest	0.3	0.84	80-90	0.81	0.83	0.84	0.83
24	LH, FSH, PRL, E2, UF volume	Surgery & Non-Surgery	random_forest	0.3	0.84	80-90	0.81	0.84	0.84	0.84
25	FSH, PRL, E2, AMH, UF number	Surgery & Non-Surgery	random_forest	0.3	0.84	80-90	0.81	0.84	0.84	0.84
26	E2	Surgery & Non-Surgery	k_nearest_neighbor	0.3	0.83	80-90	0.79	0.85	0.83	0.82
27	LH, E2	Surgery & Non-Surgery	k_nearest_neighbor	0.3	0.83	80-90	0.79	0.83	0.83	0.82
28	PRL, E2	Surgery & Non-Surgery	random_forest	0.3	0.83	80-90	0.82	0.83	0.83	0.83
29	E2, AMH	Surgery & Non-Surgery	k_nearest_neighbor	0.3	0.83	80-90	0.79	0.83	0.83	0.82
30	E2, UF number	Surgery & Non-Surgery	random_forest	0.3	0.83	80-90	0.8	0.83	0.83	0.83
31	E2, UF volume	Surgery & Non-Surgery	k_nearest_neighbor	0.3	0.83	80-90	0.8	0.83	0.83	0.82
32	LH, FSH, E2	Surgery & Non-Surgery	support_vector_machine	0.3	0.83	80-90	0.76	0.85	0.83	0.81
33	FSH, E2, AMH	Surgery & Non-Surgery	random_forest	0.3	0.83	80-90	0.8	0.83	0.83	0.83
34	FSH, E2, UF number	Surgery & Non-Surgery	k_nearest_neighbor	0.3	0.83	80-90	0.81	0.83	0.83	0.83
35	FSH, E2, UF volume	Surgery & Non-Surgery	random_forest	0.3	0.83	80-90	0.8	0.83	0.83	0.82
36	LH, E2, UF number	Surgery & Non-Surgery	k_nearest_neighbor	0.3	0.83	80-90	0.79	0.83	0.83	0.82
37	E2, AMH, UF number	Surgery & Non-Surgery	random_forest	0.3	0.83	80-90	0.8	0.83	0.83	0.83
38	E2, UF volume, UF number	Surgery & Non-Surgery	k_nearest_neighbor	0.3	0.83	80-90	0.81	0.83	0.83	0.83
39	LH, FSH, PRL, E2	Surgery & Non-Surgery	k_nearest_neighbor	0.3	0.83	80-90	0.81	0.83	0.83	0.83
40	FSH, E2, AMH, UF number	Surgery & Non-Surgery	k_nearest_neighbor	0.3	0.83	80-90	0.81	0.83	0.83	0.83
41	LH, PRL, E2, UF number	Surgery & Non-Surgery	random_forest	0.3	0.83	80-90	0.79	0.83	0.83	0.82
42	LH, E2, AMH, UF number	Surgery & Non-Surgery	random_forest	0.3	0.83	80-90	0.81	0.83	0.83	0.83
43	LH, E2, AMH, UF number	Surgery & Non-Surgery	k_nearest_neighbor	0.3	0.83	80-90	0.79	0.83	0.83	0.82
44	PRL, E2, AMH, UF volume	Surgery & Non-Surgery	k_nearest_neighbor	0.3	0.83	80-90	0.8	0.83	0.83	0.82
45	E2, AMH, UF volume, UF number	Surgery & Non-Surgery	random_forest	0.3	0.83	80-90	0.79	0.83	0.83	0.82
46	LH, PRL, E2, AMH, UF number	Surgery & Non-Surgery	random_forest	0.3	0.83	80-90	0.79	0.83	0.83	0.82
47	LH, E2, AMH, UF volume, UF number	Surgery & Non-Surgery	random_forest	0.3	0.83	80-90	0.79	0.83	0.83	0.82
48	PRL, E2, AMH, UF volume, UF number	Surgery & Non-Surgery	random_forest	0.3	0.83	80-90	0.81	0.83	0.83	0.83
49	LH, FSH, PRL, E2, AMH, UF volume	Surgery & Non-Surgery	random_forest	0.3	0.83	80-90	0.79	0.83	0.83	0.83
50	LH, FSH, PRL, E2, UF volume, UF number	Surgery & Non-Surgery	random_forest	0.3	0.83	80-90	0.79	0.83	0.83	0.83
51	LH, FSH, E2, AMH, UF volume, UF number	Surgery & Non-Surgery	random_forest	0.3	0.83	80-90	0.8	0.83	0.83	0.83
52	LH, PRL, E2, AMH, UF volume, UF number	Surgery & Non-Surgery	random_forest	0.3	0.83	80-90	0.78	0.83	0.83	0.82
53	E2	Surgery & Non-Surgery	random_forest	0.3	0.82	80-90	0.78	0.82	0.82	0.81
54	FSH, E2	Surgery & Non-Surgery	k_nearest_neighbor	0.3	0.82	80-90	0.81	0.82	0.82	0.82
55	PRL, E2	Surgery & Non-Surgery	decision_tree	0.3	0.82	80-90	0.8	0.82	0.82	0.82
56	PRL, E2	Surgery & Non-Surgery	k_nearest_neighbor	0.3	0.82	80-90	0.79	0.82	0.82	0.82
57	E2, UF number	Surgery & Non-Surgery	decision_tree	0.3	0.82	80-90	0.79	0.82	0.82	0.81
58	E2, UF number	Surgery & Non-Surgery	k_nearest_neighbor	0.3	0.82	80-90	0.79	0.82	0.82	0.82
59	LH, FSH, E2	Surgery & Non-Surgery	random_forest	0.3	0.82	80-90	0.79	0.82	0.82	0.82
60	FSH, PRL, E2	Surgery & Non-Surgery	k_nearest_neighbor	0.3	0.82	80-90	0.79	0.82	0.82	0.82
61	LH, E2, UF number	Surgery & Non-Surgery	decision_tree	0.3	0.82	80-90	0.8	0.82	0.82	0.82
62	PRL, E2, UF number	Surgery & Non-Surgery	support_vector_machine	0.3	0.82	80-90	0.77	0.84	0.82	0.81
63	PRL, E2, UF volume	Surgery & Non-Surgery	k_nearest_neighbor	0.3	0.82	80-90	0.79	0.82	0.82	0.81
64	E2, AMH, UF number	Surgery & Non-Surgery	decision_tree	0.3	0.82	80-90	0.81	0.82	0.82	0.82
65	FSH, PRL, E2, AMH	Surgery & Non-Surgery	random_forest	0.3	0.82	80-90	0.79	0.82	0.82	0.82
66	FSH, PRL, E2, AMH	Surgery & Non-Surgery	k_nearest_neighbor	0.3	0.82	80-90	0.79	0.81	0.82	0.81
67	FSH, PRL, E2, UF number	Surgery & Non-Surgery	random_forest	0.3	0.82	80-90	0.79	0.81	0.82	0.81
68	FSH, PRL, E2, UF volume	Surgery & Non-Surgery	random_forest	0.3	0.82	80-90	0.78	0.81	0.82	0.81
69	FSH, E2, AMH, UF volume	Surgery & Non-Surgery	random_forest	0.3	0.82	80-90	0.79	0.82	0.82	0.82
70	FSH, E2, UF volume, UF number	Surgery & Non-Surgery	random_forest	0.3	0.82	80-90	0.79	0.82	0.82	0.82
71	PRL, E2, AMH, UF number	Surgery & Non-Surgery	support_vector_machine	0.3	0.82	80-90	0.76	0.84	0.82	0.8
72	PRL, E2, AMH, UF volume	Surgery & Non-Surgery	random_forest	0.3	0.82	80-90	0.79	0.82	0.82	0.82
73	PRL, E2, UF volume, UF number	Surgery & Non-Surgery	decision_tree	0.3	0.82	80-90	0.81	0.82	0.82	0.82
74	LH, FSH, E2, UF volume, UF number	Surgery & Non-Surgery	k_nearest_neighbor	0.3	0.82	80-90	0.78	0.82	0.82	0.82
75	FSH, E2, AMH, UF volume, UF number	Surgery & Non-Surgery	random_forest	0.3	0.82	80-90	0.79	0.81	0.82	0.81
76	PRL, E2, AMH, UF volume, UF number	Surgery & Non-Surgery	k_nearest_neighbor	0.3	0.82	80-90	0.8	0.82	0.82	0.82
77	FSH, PRL, E2, AMH, UF volume, UF number	Surgery & Non-Surgery	random_forest	0.3	0.82	80-90	0.78	0.81	0.82	0.81
78	LH, E2	Surgery & Non-Surgery	random_forest	0.3	0.81	80-90	0.79	0.81	0.81	0.81
79	PRL, E2	Surgery & Non-Surgery	support_vector_machine	0.3	0.81	80-90	0.75	0.82	0.81	0.79
80	E2, AMH	Surgery & Non-Surgery	support_vector_machine	0.3	0.81	80-90	0.75	0.85	0.81	0.79
81	E2, AMH	Surgery & Non-Surgery	decision_tree	0.3	0.81	80-90	0.79	0.8	0.81	0.81
82	E2, AMH	Surgery & Non-Surgery	random_forest	0.3	0.81	80-90	0.79	0.81	0.81	0.81
83	E2, UF number	Surgery & Non-Surgery	support_vector_machine	0.3	0.81	80-90	0.75	0.84	0.81	0.8
84	LH, E2, AMH	Surgery & Non-Surgery	k_nearest_neighbor	0.3	0.81	80-90	0.77	0.81	0.81	0.8
85	PRL, E2, AMH	Surgery & Non-Surgery	support_vector_machine	0.3	0.81	80-90	0.75	0.82	0.81	0.79
86	PRL, E2, AMH	Surgery & Non-Surgery	decision_tree	0.3	0.81	80-90	0.8	0.81	0.81	0.81
87	PRL, E2, AMH	Surgery & Non-Surgery	random_forest	0.3	0.81	80-90	0.78	0.81	0.81	0.81
88	PRL, E2, UF number	Surgery & Non-Surgery	decision_tree	0.3	0.81	80-90	0.79	0.81	0.81	0.81
89	PRL, E2, UF number	Surgery & Non-Surgery	random_forest	0.3	0.81	80-90	0.79	0.81	0.81	0.81
90	PRL, E2, UF number	Surgery & Non-Surgery	k_nearest_neighbor	0.3	0.81	80-90	0.78	0.81	0.81	0.81
91	E2, AMH, UF number	Surgery & Non-Surgery	support_vector_machine	0.3	0.81	80-90	0.75	0.84	0.81	0.8
92	E2, AMH, UF number	Surgery & Non-Surgery	k_nearest_neighbor	0.3	0.81	80-90	0.78	0.8	0.81	0.8
93	E2, AMH, UF volume	Surgery & Non-Surgery	decision_tree	0.3	0.81	80-90	0.79	0.81	0.81	0.81
94	E2, UF volume, UF number	Surgery & Non-Surgery	support_vector_machine	0.3	0.81	80-90	0.75	0.84	0.81	0.8
95	LH, FSH, E2, AMH	Surgery & Non-Surgery	support_vector_machine	0.3	0.81	80-90	0.75	0.84	0.81	0.8
96	LH, FSH, E2, UF number	Surgery & Non-Surgery	support_vector_machine	0.3	0.81	80-90	0.75	0.82	0.81	0.8
97	LH, FSH, E2, UF number	Surgery & Non-Surgery	decision_tree	0.3	0.81	80-90	0.79	0.81	0.81	0.81
98	LH, FSH, E2, UF volume	Surgery & Non-Surgery	k_nearest_neighbor	0.3	0.81	80-90	0.77	0.81	0.81	0.8
99	FSH, PRL, E2, UF number	Surgery & Non-Surgery	k_nearest_neighbor	0.3	0.81	80-90	0.78	0.8	0.81	0.8
100	FSH, E2, UF volume, UF number	Surgery & Non-Surgery	decision_tree	0.3	0.81	80-90	0.81	0.82	0.81	0.81
101	LH, E2, AMH, UF volume	Surgery & Non-Surgery	random_forest	0.3	0.81	80-90	0.77	0.81	0.81	0.8
102	PRL, E2, AMH, UF number	Surgery & Non-Surgery	k_nearest_neighbor	0.3	0.81	80-90	0.78	0.8	0.81	0.8
103	PRL, E2, UF volume, UF number	Surgery & Non-Surgery	random_forest	0.3	0.81	80-90	0.78	0.81	0.81	0.81
104	PRL, E2, UF volume, UF number	Surgery & Non-Surgery	k_nearest_neighbor	0.3	0.81	80-90	0.78	0.81	0.81	0.81
105	E2, AMH, UF volume, UF number	Surgery & Non-Surgery	support_vector_machine	0.3	0.81	80-90	0.75	0.84	0.81	0.8
106	E2, AMH, UF volume, UF number	Surgery & Non-Surgery	decision_tree	0.3	0.81	80-90	0.8	0.81	0.81	0.81
107	LH, FSH, PRL, E2, UF number	Surgery & Non-Surgery	k_nearest_neighbor	0.3	0.81	80-90	0.79	0.81	0.81	0.81
108	LH, FSH, E2, AMH, UF number	Surgery & Non-Surgery	support_vector_machine	0.3	0.81	80-90	0.75	0.82	0.81	0.8
109	LH, FSH, E2, AMH, UF number	Surgery & Non-Surgery	decision_tree	0.3	0.81	80-90	0.79	0.81	0.81	0.81
110	FSH, PRL, E2, AMH, UF volume	Surgery & Non-Surgery	random_forest	0.3	0.81	80-90	0.77	0.8	0.81	0.8
111	LH, PRL, E2, AMH, UF number	Surgery & Non-Surgery	k_nearest_neighbor	0.3	0.81	80-90	0.79	0.81	0.81	0.81
112	LH, FSH, PRL, E2, AMH, UF number	Surgery & Non-Surgery	k_nearest_neighbor	0.3	0.81	80-90	0.78	0.81	0.81	0.81
113	LH, FSH, E2, AMH, UF volume, UF number	Surgery & Non-Surgery	decision_tree	0.3	0.81	80-90	0.79	0.81	0.81	0.81
114	LH, FSH, E2, AMH, UF volume, UF number	Surgery & Non-Surgery	k_nearest_neighbor	0.3	0.81	80-90	0.78	0.81	0.81	0.81
115	E2	Surgery & Non-Surgery	logistic_regression	0.3	0.8	80-90	0.76	0.84	0.8	0.78
116	E2	Surgery & Non-Surgery	support_vector_machine	0.3	0.8	80-90	0.73	0.84	0.8	0.78
117	E2, UF volume	Surgery & Non-Surgery	support_vector_machine	0.3	0.8	80-90	0.73	0.83	0.8	0.78
118	E2, UF volume	Surgery & Non-Surgery	decision_tree	0.3	0.8	80-90	0.77	0.79	0.8	0.79
119	E2, UF volume	Surgery & Non-Surgery	random_forest	0.3	0.8	80-90	0.77	0.79	0.8	0.79
120	FSH, PRL, E2	Surgery & Non-Surgery	random_forest	0.3	0.8	80-90	0.77	0.8	0.8	0.8
121	FSH, E2, UF volume	Surgery & Non-Surgery	decision_tree	0.3	0.8	80-90	0.79	0.8	0.8	0.8
122	LH, E2, UF number	Surgery & Non-Surgery	random_forest	0.3	0.8	80-90	0.77	0.8	0.8	0.8
123	PRL, E2, UF volume	Surgery & Non-Surgery	decision_tree	0.3	0.8	80-90	0.8	0.8	0.8	0.8
124	PRL, E2, UF volume	Surgery & Non-Surgery	random_forest	0.3	0.8	80-90	0.77	0.8	0.8	0.8
125	LH, FSH, PRL, E2	Surgery & Non-Surgery	random_forest	0.3	0.8	80-90	0.77	0.8	0.8	0.8
126	LH, FSH, E2, AMH	Surgery & Non-Surgery	decision_tree	0.3	0.8	80-90	0.79	0.8	0.8	0.8
127	LH, PRL, E2, UF number	Surgery & Non-Surgery	k_nearest_neighbor	0.3	0.8	80-90	0.77	0.8	0.8	0.8
128	LH, PRL, E2, UF volume	Surgery & Non-Surgery	random_forest	0.3	0.8	80-90	0.77	0.8	0.8	0.8
129	PRL, E2, UF volume, UF number	Surgery & Non-Surgery	support_vector_machine	0.3	0.8	80-90	0.74	0.81	0.8	0.78
130	LH, FSH, PRL, E2, AMH	Surgery & Non-Surgery	decision_tree	0.3	0.8	80-90	0.79	0.8	0.8	0.8
131	LH, FSH, E2, AMH, UF volume	Surgery & Non-Surgery	k_nearest_neighbor	0.3	0.8	80-90	0.76	0.79	0.8	0.79
132	FSH, PRL, E2, AMH, UF number	Surgery & Non-Surgery	k_nearest_neighbor	0.3	0.8	80-90	0.78	0.8	0.8	0.8
133	FSH, PRL, E2, UF volume, UF number	Surgery & Non-Surgery	random_forest	0.3	0.8	80-90	0.77	0.8	0.8	0.8
134	LH, PRL, E2, AMH, UF volume	Surgery & Non-Surgery	random_forest	0.3	0.8	80-90	0.76	0.8	0.8	0.79
135	LH, PRL, E2, UF volume, UF number	Surgery & Non-Surgery	random_forest	0.3	0.8	80-90	0.77	0.8	0.8	0.8
136	PRL, E2, AMH, UF volume, UF number	Surgery & Non-Surgery	support_vector_machine	0.3	0.8	80-90	0.75	0.81	0.8	0.79
137	PRL, E2, AMH, UF volume, UF number	Surgery & Non-Surgery	decision_tree	0.3	0.8	80-90	0.79	0.8	0.8	0.8
138	FSH, E2	Surgery & Non-Surgery	random_forest	0.3	0.79	70-80	0.77	0.79	0.79	0.79
139	LH, E2	Surgery & Non-Surgery	support_vector_machine	0.3	0.79	70-80	0.72	0.83	0.79	0.77
140	LH, E2	Surgery & Non-Surgery	decision_tree	0.3	0.79	70-80	0.78	0.79	0.79	0.79
141	E2, AMH	Surgery & Non-Surgery	logistic_regression	0.3	0.79	70-80	0.75	0.83	0.79	0.77
142	E2, UF number	Surgery & Non-Surgery	logistic_regression	0.3	0.79	70-80	0.76	0.83	0.79	0.77
143	LH, FSH, E2	Surgery & Non-Surgery	decision_tree	0.3	0.79	70-80	0.78	0.79	0.79	0.79
144	FSH, E2, UF number	Surgery & Non-Surgery	decision_tree	0.3	0.79	70-80	0.78	0.8	0.79	0.79
145	FSH, E2, UF number	Surgery & Non-Surgery	random_forest	0.3	0.79	70-80	0.76	0.79	0.79	0.79
146	LH, PRL, E2	Surgery & Non-Surgery	random_forest	0.3	0.79	70-80	0.76	0.78	0.79	0.78
147	LH, E2, AMH	Surgery & Non-Surgery	support_vector_machine	0.3	0.79	70-80	0.72	0.83	0.79	0.77
148	LH, E2, UF number	Surgery & Non-Surgery	support_vector_machine	0.3	0.79	70-80	0.72	0.82	0.79	0.76
149	LH, E2, UF volume	Surgery & Non-Surgery	random_forest	0.3	0.79	70-80	0.77	0.79	0.79	0.79
150	E2, AMH, UF number	Surgery & Non-Surgery	logistic_regression	0.3	0.79	70-80	0.75	0.83	0.79	0.77
151	E2, AMH, UF volume	Surgery & Non-Surgery	support_vector_machine	0.3	0.79	70-80	0.72	0.83	0.79	0.77
152	E2, AMH, UF volume	Surgery & Non-Surgery	random_forest	0.3	0.79	70-80	0.76	0.79	0.79	0.79
153	E2, UF volume, UF number	Surgery & Non-Surgery	random_forest	0.3	0.79	70-80	0.76	0.79	0.79	0.79
154	FSH, E2, AMH, UF number	Surgery & Non-Surgery	decision_tree	0.3	0.79	70-80	0.79	0.8	0.79	0.79
155	FSH, E2, AMH, UF volume	Surgery & Non-Surgery	decision_tree	0.3	0.79	70-80	0.79	0.8	0.79	0.79
156	LH, PRL, E2, AMH	Surgery & Non-Surgery	k_nearest_neighbor	0.3	0.79	70-80	0.77	0.79	0.79	0.79
157	LH, E2, AMH, UF number	Surgery & Non-Surgery	support_vector_machine	0.3	0.79	70-80	0.72	0.82	0.79	0.76
158	FSH, E2	Surgery & Non-Surgery	decision_tree	0.3	0.78	70-80	0.77	0.78	0.78	0.78
159	LH, PRL, E2	Surgery & Non-Surgery	support_vector_machine	0.3	0.78	70-80	0.73	0.78	0.78	0.77
160	LH, PRL, E2	Surgery & Non-Surgery	k_nearest_neighbor	0.3	0.78	70-80	0.75	0.77	0.78	0.77
161	LH, E2, AMH	Surgery & Non-Surgery	decision_tree	0.3	0.78	70-80	0.77	0.78	0.78	0.78
162	PRL, E2, AMH	Surgery & Non-Surgery	k_nearest_neighbor	0.3	0.78	70-80	0.75	0.78	0.78	0.77
163	PRL, E2, UF volume	Surgery & Non-Surgery	support_vector_machine	0.3	0.78	70-80	0.72	0.79	0.78	0.76
164	LH, PRL, E2, AMH	Surgery & Non-Surgery	support_vector_machine	0.3	0.78	70-80	0.73	0.78	0.78	0.77
165	LH, PRL, E2, UF number	Surgery & Non-Surgery	support_vector_machine	0.3	0.78	70-80	0.72	0.78	0.78	0.76
166	LH, E2, UF volume, UF number	Surgery & Non-Surgery	decision_tree	0.3	0.78	70-80	0.78	0.79	0.78	0.78
167	LH, E2, UF volume, UF number	Surgery & Non-Surgery	random_forest	0.3	0.78	70-80	0.76	0.78	0.78	0.78
168	PRL, E2, AMH, UF volume	Surgery & Non-Surgery	support_vector_machine	0.3	0.78	70-80	0.72	0.79	0.78	0.76
169	FSH, PRL, E2, AMH, UF number	Surgery & Non-Surgery	decision_tree	0.3	0.78	70-80	0.78	0.79	0.78	0.78
170	FSH, E2, AMH, UF volume, UF number	Surgery & Non-Surgery	decision_tree	0.3	0.78	70-80	0.78	0.79	0.78	0.78
171	LH, PRL, E2, AMH, UF number	Surgery & Non-Surgery	support_vector_machine	0.3	0.78	70-80	0.72	0.78	0.78	0.76
172	LH, FSH, PRL, E2, AMH, UF volume	Surgery & Non-Surgery	decision_tree	0.3	0.78	70-80	0.77	0.79	0.78	0.78
173	LH, E2, UF volume	Surgery & Non-Surgery	support_vector_machine	0.3	0.77	70-80	0.7	0.79	0.77	0.74
174	LH, E2, UF volume	Surgery & Non-Surgery	decision_tree	0.3	0.77	70-80	0.76	0.78	0.77	0.77
175	LH, FSH, PRL, E2	Surgery & Non-Surgery	support_vector_machine	0.3	0.77	70-80	0.72	0.77	0.77	0.76
176	LH, FSH, E2, UF volume	Surgery & Non-Surgery	support_vector_machine	0.3	0.77	70-80	0.71	0.76	0.77	0.76
177	LH, FSH, E2, UF volume	Surgery & Non-Surgery	decision_tree	0.3	0.77	70-80	0.76	0.77	0.77	0.77
178	LH, PRL, E2, AMH	Surgery & Non-Surgery	decision_tree	0.3	0.77	70-80	0.75	0.77	0.77	0.77
179	LH, PRL, E2, UF number	Surgery & Non-Surgery	decision_tree	0.3	0.77	70-80	0.75	0.77	0.77	0.77
180	LH, PRL, E2, UF volume	Surgery & Non-Surgery	decision_tree	0.3	0.77	70-80	0.77	0.78	0.77	0.77
181	LH, E2, AMH, UF volume	Surgery & Non-Surgery	support_vector_machine	0.3	0.77	70-80	0.7	0.8	0.77	0.75
182	LH, E2, AMH, UF volume	Surgery & Non-Surgery	decision_tree	0.3	0.77	70-80	0.76	0.78	0.77	0.77
183	PRL, E2, AMH, UF volume	Surgery & Non-Surgery	decision_tree	0.3	0.77	70-80	0.78	0.79	0.77	0.78
184	LH, FSH, PRL, E2, AMH	Surgery & Non-Surgery	support_vector_machine	0.3	0.77	70-80	0.72	0.77	0.77	0.76
185	LH, FSH, PRL, E2, UF number	Surgery & Non-Surgery	support_vector_machine	0.3	0.77	70-80	0.71	0.76	0.77	0.76
186	LH, FSH, PRL, E2, UF volume	Surgery & Non-Surgery	support_vector_machine	0.3	0.77	70-80	0.72	0.77	0.77	0.76
187	LH, FSH, PRL, E2, UF volume	Surgery & Non-Surgery	k_nearest_neighbor	0.3	0.77	70-80	0.74	0.77	0.77	0.77
188	LH, FSH, E2, UF volume, UF number	Surgery & Non-Surgery	support_vector_machine	0.3	0.77	70-80	0.71	0.76	0.77	0.76
189	LH, PRL, E2, AMH, UF number	Surgery & Non-Surgery	decision_tree	0.3	0.77	70-80	0.77	0.78	0.77	0.77
190	LH, PRL, E2, AMH, UF volume	Surgery & Non-Surgery	decision_tree	0.3	0.77	70-80	0.77	0.78	0.77	0.77
191	LH, PRL, E2, UF volume, UF number	Surgery & Non-Surgery	support_vector_machine	0.3	0.77	70-80	0.72	0.76	0.77	0.76
192	LH, PRL, E2, UF volume, UF number	Surgery & Non-Surgery	decision_tree	0.3	0.77	70-80	0.76	0.77	0.77	0.77
193	LH, FSH, PRL, E2, AMH, UF number	Surgery & Non-Surgery	support_vector_machine	0.3	0.77	70-80	0.71	0.76	0.77	0.76
194	LH, FSH, PRL, E2, AMH, UF number	Surgery & Non-Surgery	decision_tree	0.3	0.77	70-80	0.77	0.79	0.77	0.77
195	LH, FSH, PRL, E2, AMH, UF volume	Surgery & Non-Surgery	support_vector_machine	0.3	0.77	70-80	0.72	0.77	0.77	0.76
196	LH, FSH, PRL, E2, AMH, UF volume	Surgery & Non-Surgery	k_nearest_neighbor	0.3	0.77	70-80	0.74	0.76	0.77	0.76
197	LH, FSH, PRL, E2, UF volume, UF number	Surgery & Non-Surgery	support_vector_machine	0.3	0.77	70-80	0.72	0.76	0.77	0.76
198	LH, FSH, PRL, E2, UF volume, UF number	Surgery & Non-Surgery	k_nearest_neighbor	0.3	0.77	70-80	0.74	0.76	0.77	0.76
199	LH, FSH, E2, AMH, UF volume, UF number	Surgery & Non-Surgery	support_vector_machine	0.3	0.77	70-80	0.71	0.76	0.77	0.76
200	FSH, PRL, E2, AMH, UF volume, UF number	Surgery & Non-Surgery	decision_tree	0.3	0.77	70-80	0.78	0.79	0.77	0.77
201	LH, PRL, E2, AMH, UF volume, UF number	Surgery & Non-Surgery	support_vector_machine	0.3	0.77	70-80	0.72	0.76	0.77	0.76
202	LH, PRL, E2, AMH, UF volume, UF number	Surgery & Non-Surgery	decision_tree	0.3	0.77	70-80	0.77	0.78	0.77	0.77
203	FSH, E2, AMH	Surgery & Non-Surgery	decision_tree	0.3	0.76	70-80	0.76	0.78	0.76	0.77
204	PRL, E2, UF number	Surgery & Non-Surgery	logistic_regression	0.3	0.76	70-80	0.73	0.77	0.76	0.75
205	E2, UF volume, UF number	Surgery & Non-Surgery	logistic_regression	0.3	0.76	70-80	0.73	0.78	0.76	0.73
206	E2, UF volume, UF number	Surgery & Non-Surgery	decision_tree	0.3	0.76	70-80	0.75	0.76	0.76	0.76
207	FSH, PRL, E2, UF number	Surgery & Non-Surgery	decision_tree	0.3	0.76	70-80	0.75	0.77	0.76	0.76
208	LH, E2, UF volume, UF number	Surgery & Non-Surgery	support_vector_machine	0.3	0.76	70-80	0.68	0.77	0.76	0.73
209	PRL, E2, AMH, UF number	Surgery & Non-Surgery	logistic_regression	0.3	0.76	70-80	0.73	0.77	0.76	0.75
210	LH, FSH, E2, AMH, UF volume	Surgery & Non-Surgery	decision_tree	0.3	0.76	70-80	0.74	0.76	0.76	0.76
211	LH, FSH, E2, UF volume, UF number	Surgery & Non-Surgery	decision_tree	0.3	0.76	70-80	0.74	0.76	0.76	0.76
212	FSH, PRL, E2, AMH, UF volume	Surgery & Non-Surgery	decision_tree	0.3	0.76	70-80	0.77	0.78	0.76	0.77
213	LH, PRL, E2, UF volume, UF number	Surgery & Non-Surgery	k_nearest_neighbor	0.3	0.76	70-80	0.72	0.75	0.76	0.75
214	LH, E2, AMH, UF volume, UF number	Surgery & Non-Surgery	support_vector_machine	0.3	0.76	70-80	0.68	0.77	0.76	0.73
215	LH, E2, AMH, UF volume, UF number	Surgery & Non-Surgery	decision_tree	0.3	0.76	70-80	0.75	0.76	0.76	0.76
216	PRL, E2	Surgery & Non-Surgery	logistic_regression	0.3	0.75	70-80	0.73	0.74	0.75	0.74
217	E2, UF volume	Surgery & Non-Surgery	logistic_regression	0.3	0.75	70-80	0.73	0.77	0.75	0.72
218	FSH, E2, UF volume	Surgery & Non-Surgery	k_nearest_neighbor	0.3	0.75	70-80	0.72	0.75	0.75	0.75
219	LH, PRL, E2	Surgery & Non-Surgery	decision_tree	0.3	0.75	70-80	0.74	0.75	0.75	0.75
220	PRL, E2, AMH	Surgery & Non-Surgery	logistic_regression	0.3	0.75	70-80	0.73	0.75	0.75	0.74
221	FSH, PRL, E2, UF volume	Surgery & Non-Surgery	decision_tree	0.3	0.75	70-80	0.75	0.76	0.75	0.75
222	FSH, E2, AMH, UF volume	Surgery & Non-Surgery	k_nearest_neighbor	0.3	0.75	70-80	0.72	0.75	0.75	0.75
223	LH, PRL, E2, UF volume	Surgery & Non-Surgery	k_nearest_neighbor	0.3	0.75	70-80	0.71	0.74	0.75	0.74
224	LH, E2, AMH, UF number	Surgery & Non-Surgery	decision_tree	0.3	0.75	70-80	0.75	0.76	0.75	0.75
225	LH, E2, AMH, UF volume	Surgery & Non-Surgery	k_nearest_neighbor	0.3	0.75	70-80	0.7	0.74	0.75	0.74
226	E2, AMH, UF volume, UF number	Surgery & Non-Surgery	logistic_regression	0.3	0.75	70-80	0.73	0.78	0.75	0.73
227	LH, FSH, PRL, E2, UF number	Surgery & Non-Surgery	decision_tree	0.3	0.75	70-80	0.75	0.77	0.75	0.76
228	LH, FSH, E2, AMH, UF volume	Surgery & Non-Surgery	support_vector_machine	0.3	0.75	70-80	0.69	0.74	0.75	0.74
229	FSH, PRL, E2, AMH, UF volume	Surgery & Non-Surgery	support_vector_machine	0.3	0.75	70-80	0.7	0.75	0.75	0.74
230	FSH, PRL, E2, UF volume, UF number	Surgery & Non-Surgery	decision_tree	0.3	0.75	70-80	0.74	0.76	0.75	0.75
231	FSH, PRL, E2	Surgery & Non-Surgery	support_vector_machine	0.3	0.74	70-80	0.67	0.73	0.74	0.72
232	LH, E2, UF volume	Surgery & Non-Surgery	k_nearest_neighbor	0.3	0.74	70-80	0.69	0.74	0.74	0.73
233	PRL, E2, UF volume	Surgery & Non-Surgery	logistic_regression	0.3	0.74	70-80	0.73	0.73	0.74	0.72
234	E2, AMH, UF volume	Surgery & Non-Surgery	logistic_regression	0.3	0.74	70-80	0.73	0.77	0.74	0.71
235	FSH, PRL, E2, AMH	Surgery & Non-Surgery	support_vector_machine	0.3	0.74	70-80	0.67	0.73	0.74	0.72
236	FSH, PRL, E2, UF number	Surgery & Non-Surgery	support_vector_machine	0.3	0.74	70-80	0.67	0.74	0.74	0.71
237	FSH, PRL, E2, UF volume	Surgery & Non-Surgery	support_vector_machine	0.3	0.74	70-80	0.69	0.73	0.74	0.73
238	FSH, E2, UF volume, UF number	Surgery & Non-Surgery	k_nearest_neighbor	0.3	0.74	70-80	0.7	0.73	0.74	0.74
239	LH, PRL, E2, UF volume	Surgery & Non-Surgery	support_vector_machine	0.3	0.74	70-80	0.7	0.74	0.74	0.74
240	PRL, E2, AMH, UF volume	Surgery & Non-Surgery	logistic_regression	0.3	0.74	70-80	0.73	0.73	0.74	0.72
241	FSH, PRL, E2, UF volume, UF number	Surgery & Non-Surgery	support_vector_machine	0.3	0.74	70-80	0.69	0.73	0.74	0.73
242	FSH, PRL, E2, UF volume, UF number	Surgery & Non-Surgery	k_nearest_neighbor	0.3	0.74	70-80	0.7	0.73	0.74	0.74
243	LH, PRL, E2, AMH, UF volume	Surgery & Non-Surgery	support_vector_machine	0.3	0.74	70-80	0.7	0.74	0.74	0.74
244	LH, PRL, E2, AMH, UF volume	Surgery & Non-Surgery	k_nearest_neighbor	0.3	0.74	70-80	0.7	0.74	0.74	0.74
245	LH, FSH, PRL, E2, UF volume, UF number	Surgery & Non-Surgery	decision_tree	0.3	0.74	70-80	0.74	0.76	0.74	0.74
246	FSH, PRL, E2, AMH, UF volume, UF number	Surgery & Non-Surgery	support_vector_machine	0.3	0.74	70-80	0.68	0.73	0.74	0.72
247	FSH, PRL, E2	Surgery & Non-Surgery	decision_tree	0.3	0.73	70-80	0.73	0.74	0.73	0.73
248	FSH, PRL, E2, UF volume	Surgery & Non-Surgery	k_nearest_neighbor	0.3	0.73	70-80	0.7	0.73	0.73	0.73
249	FSH, E2, UF volume, UF number	Surgery & Non-Surgery	support_vector_machine	0.3	0.73	70-80	0.65	0.74	0.73	0.7
250	LH, PRL, E2, AMH	Surgery & Non-Surgery	logistic_regression	0.3	0.73	70-80	0.74	0.72	0.73	0.72
251	PRL, E2, UF volume, UF number	Surgery & Non-Surgery	logistic_regression	0.3	0.73	70-80	0.73	0.73	0.73	0.72
252	FSH, E2, AMH, UF volume, UF number	Surgery & Non-Surgery	k_nearest_neighbor	0.3	0.73	70-80	0.7	0.73	0.73	0.73
253	LH, E2, AMH, UF volume, UF number	Surgery & Non-Surgery	k_nearest_neighbor	0.3	0.73	70-80	0.69	0.73	0.73	0.72
254	PRL, E2, AMH, UF volume, UF number	Surgery & Non-Surgery	logistic_regression	0.3	0.73	70-80	0.73	0.72	0.73	0.71
255	LH, PRL, E2, AMH, UF volume, UF number	Surgery & Non-Surgery	k_nearest_neighbor	0.3	0.73	70-80	0.69	0.73	0.73	0.73
256	FSH, E2	Surgery & Non-Surgery	support_vector_machine	0.3	0.72	70-80	0.61	0.8	0.72	0.66
257	LH, E2	Surgery & Non-Surgery	logistic_regression	0.3	0.72	70-80	0.71	0.72	0.72	0.71
258	LH, FSH, E2	Surgery & Non-Surgery	logistic_regression	0.3	0.72	70-80	0.72	0.71	0.72	0.71
259	FSH, E2, UF number	Surgery & Non-Surgery	support_vector_machine	0.3	0.72	70-80	0.62	0.79	0.72	0.67
260	LH, PRL, E2	Surgery & Non-Surgery	logistic_regression	0.3	0.72	70-80	0.74	0.72	0.72	0.72
261	LH, E2, AMH	Surgery & Non-Surgery	logistic_regression	0.3	0.72	70-80	0.71	0.71	0.72	0.7
262	LH, E2, UF number	Surgery & Non-Surgery	logistic_regression	0.3	0.72	70-80	0.71	0.71	0.72	0.7
263	LH, FSH, PRL, E2	Surgery & Non-Surgery	logistic_regression	0.3	0.72	70-80	0.75	0.71	0.72	0.71
264	LH, FSH, PRL, E2	Surgery & Non-Surgery	decision_tree	0.3	0.72	70-80	0.71	0.73	0.72	0.73
265	LH, FSH, E2, AMH	Surgery & Non-Surgery	logistic_regression	0.3	0.72	70-80	0.72	0.71	0.72	0.71
266	LH, FSH, E2, UF number	Surgery & Non-Surgery	logistic_regression	0.3	0.72	70-80	0.71	0.71	0.72	0.71
267	LH, FSH, E2, UF volume	Surgery & Non-Surgery	logistic_regression	0.3	0.72	70-80	0.72	0.71	0.72	0.71
268	FSH, E2, AMH, UF number	Surgery & Non-Surgery	support_vector_machine	0.3	0.72	70-80	0.62	0.77	0.72	0.66
269	LH, E2, AMH, UF number	Surgery & Non-Surgery	logistic_regression	0.3	0.72	70-80	0.71	0.71	0.72	0.7
270	LH, E2, UF volume, UF number	Surgery & Non-Surgery	k_nearest_neighbor	0.3	0.72	70-80	0.68	0.71	0.72	0.71
271	LH, FSH, PRL, E2, AMH	Surgery & Non-Surgery	logistic_regression	0.3	0.72	70-80	0.75	0.71	0.72	0.71
272	LH, FSH, PRL, E2, UF volume	Surgery & Non-Surgery	logistic_regression	0.3	0.72	70-80	0.76	0.71	0.72	0.71
273	LH, FSH, PRL, E2, UF volume	Surgery & Non-Surgery	decision_tree	0.3	0.72	70-80	0.72	0.74	0.72	0.72
274	LH, FSH, E2, AMH, UF number	Surgery & Non-Surgery	logistic_regression	0.3	0.72	70-80	0.71	0.71	0.72	0.71
275	LH, FSH, E2, AMH, UF volume	Surgery & Non-Surgery	logistic_regression	0.3	0.72	70-80	0.72	0.71	0.72	0.71
276	LH, FSH, E2, UF volume, UF number	Surgery & Non-Surgery	logistic_regression	0.3	0.72	70-80	0.72	0.71	0.72	0.71
277	FSH, PRL, E2, AMH, UF number	Surgery & Non-Surgery	support_vector_machine	0.3	0.72	70-80	0.65	0.72	0.72	0.7
278	FSH, PRL, E2, AMH, UF volume	Surgery & Non-Surgery	k_nearest_neighbor	0.3	0.72	70-80	0.69	0.72	0.72	0.72
279	LH, PRL, E2, AMH, UF number	Surgery & Non-Surgery	logistic_regression	0.3	0.72	70-80	0.74	0.71	0.72	0.71
280	LH, FSH, PRL, E2, AMH, UF volume	Surgery & Non-Surgery	logistic_regression	0.3	0.72	70-80	0.76	0.71	0.72	0.72
281	LH, FSH, PRL, E2, UF volume, UF number	Surgery & Non-Surgery	logistic_regression	0.3	0.72	70-80	0.76	0.72	0.72	0.72
282	LH, FSH, E2, AMH, UF volume, UF number	Surgery & Non-Surgery	logistic_regression	0.3	0.72	70-80	0.72	0.71	0.72	0.71
283	FSH, PRL, E2, AMH, UF volume, UF number	Surgery & Non-Surgery	k_nearest_neighbor	0.3	0.72	70-80	0.69	0.71	0.72	0.72
284	FSH, E2, AMH	Surgery & Non-Surgery	support_vector_machine	0.3	0.71	70-80	0.61	0.78	0.71	0.65
285	LH, PRL, E2, UF number	Surgery & Non-Surgery	logistic_regression	0.3	0.71	70-80	0.74	0.71	0.71	0.71
286	LH, FSH, PRL, E2, UF number	Surgery & Non-Surgery	logistic_regression	0.3	0.71	70-80	0.75	0.7	0.71	0.7
287	LH, FSH, PRL, E2, AMH, UF number	Surgery & Non-Surgery	logistic_regression	0.3	0.71	70-80	0.75	0.7	0.71	0.7
288	FSH, PRL, E2, AMH	Surgery & Non-Surgery	decision_tree	0.3	0.7	70-80	0.71	0.73	0.7	0.7
289	LH, E2, AMH, UF volume	Surgery & Non-Surgery	logistic_regression	0.3	0.7	70-80	0.7	0.68	0.7	0.68
290	LH, E2, UF volume, UF number	Surgery & Non-Surgery	logistic_regression	0.3	0.7	70-80	0.7	0.68	0.7	0.68
291	LH, E2, AMH, UF volume, UF number	Surgery & Non-Surgery	logistic_regression	0.3	0.7	70-80	0.7	0.69	0.7	0.68
292	FSH, E2, UF volume	Surgery & Non-Surgery	support_vector_machine	0.3	0.69	60-70	0.59	0.7	0.69	0.64
293	LH, E2, UF volume	Surgery & Non-Surgery	logistic_regression	0.3	0.69	60-70	0.7	0.68	0.69	0.67
294	LH, FSH, PRL, AMH	Surgery & Non-Surgery	k_nearest_neighbor	0.3	0.68	60-70	0.63	0.67	0.68	0.67
295	FSH, PRL, E2, AMH, UF volume	Surgery & Non-Surgery	logistic_regression	0.3	0.68	60-70	0.74	0.66	0.68	0.66
296	FSH, PRL, E2, UF volume, UF number	Surgery & Non-Surgery	logistic_regression	0.3	0.68	60-70	0.74	0.66	0.68	0.67
297	FSH, E2, AMH, UF volume, UF number	Surgery & Non-Surgery	support_vector_machine	0.3	0.68	60-70	0.58	0.68	0.68	0.63
298	FSH, E2, UF volume	Surgery & Non-Surgery	logistic_regression	0.3	0.67	60-70	0.7	0.65	0.67	0.64
299	LH, FSH, PRL, AMH	Surgery & Non-Surgery	support_vector_machine	0.3	0.67	60-70	0.63	0.66	0.67	0.66
300	LH, FSH, PRL, UF number	Surgery & Non-Surgery	support_vector_machine	0.3	0.67	60-70	0.63	0.66	0.67	0.66
301	FSH, PRL, E2, UF volume	Surgery & Non-Surgery	logistic_regression	0.3	0.67	60-70	0.74	0.66	0.67	0.66
302	FSH, PRL, AMH, UF volume	Surgery & Non-Surgery	logistic_regression	0.3	0.67	60-70	0.71	0.66	0.67	0.66
303	LH, PRL, E2, UF volume	Surgery & Non-Surgery	logistic_regression	0.3	0.67	60-70	0.75	0.66	0.67	0.66
304	LH, FSH, PRL, AMH, UF number	Surgery & Non-Surgery	support_vector_machine	0.3	0.67	60-70	0.64	0.67	0.67	0.67
305	LH, PRL, E2, AMH, UF volume	Surgery & Non-Surgery	logistic_regression	0.3	0.67	60-70	0.75	0.67	0.67	0.67
306	FSH, PRL, E2, AMH, UF volume, UF number	Surgery & Non-Surgery	logistic_regression	0.3	0.67	60-70	0.74	0.66	0.67	0.66
307	LH, FSH, PRL	Surgery & Non-Surgery	support_vector_machine	0.3	0.66	60-70	0.63	0.66	0.66	0.66
308	LH, FSH, UF volume	Surgery & Non-Surgery	logistic_regression	0.3	0.66	60-70	0.68	0.63	0.66	0.63
309	FSH, PRL, UF volume	Surgery & Non-Surgery	logistic_regression	0.3	0.66	60-70	0.71	0.65	0.66	0.65
310	LH, FSH, AMH, UF volume	Surgery & Non-Surgery	logistic_regression	0.3	0.66	60-70	0.69	0.64	0.66	0.64
311	LH, FSH, UF volume, UF number	Surgery & Non-Surgery	logistic_regression	0.3	0.66	60-70	0.68	0.64	0.66	0.64
312	FSH, PRL, AMH, UF volume	Surgery & Non-Surgery	random_forest	0.3	0.66	60-70	0.62	0.65	0.66	0.65
313	FSH, PRL, UF volume, UF number	Surgery & Non-Surgery	logistic_regression	0.3	0.66	60-70	0.71	0.64	0.66	0.65
314	LH, FSH, PRL, AMH, UF volume	Surgery & Non-Surgery	random_forest	0.3	0.66	60-70	0.61	0.65	0.66	0.65
315	LH, FSH, AMH, UF volume, UF number	Surgery & Non-Surgery	logistic_regression	0.3	0.66	60-70	0.69	0.64	0.66	0.64
316	FSH, PRL, AMH, UF volume, UF number	Surgery & Non-Surgery	logistic_regression	0.3	0.66	60-70	0.71	0.65	0.66	0.65
317	LH, PRL, E2, UF volume, UF number	Surgery & Non-Surgery	logistic_regression	0.3	0.66	60-70	0.75	0.65	0.66	0.66
318	LH, PRL, E2, AMH, UF volume, UF number	Surgery & Non-Surgery	logistic_regression	0.3	0.66	60-70	0.75	0.65	0.66	0.66
319	FSH, E2	Surgery & Non-Surgery	logistic_regression	0.3	0.65	60-70	0.71	0.62	0.65	0.6
320	FSH, UF volume	Surgery & Non-Surgery	logistic_regression	0.3	0.65	60-70	0.65	0.63	0.65	0.63
321	LH, FSH, AMH	Surgery & Non-Surgery	k_nearest_neighbor	0.3	0.65	60-70	0.61	0.64	0.65	0.65
322	LH, FSH, UF number	Surgery & Non-Surgery	k_nearest_neighbor	0.3	0.65	60-70	0.61	0.65	0.65	0.65
323	FSH, PRL, UF volume	Surgery & Non-Surgery	support_vector_machine	0.3	0.65	60-70	0.58	0.63	0.65	0.63
324	FSH, AMH, UF volume	Surgery & Non-Surgery	logistic_regression	0.3	0.65	60-70	0.65	0.63	0.65	0.62
325	FSH, UF volume, UF number	Surgery & Non-Surgery	logistic_regression	0.3	0.65	60-70	0.65	0.63	0.65	0.63
326	LH, PRL, UF volume	Surgery & Non-Surgery	logistic_regression	0.3	0.65	60-70	0.72	0.64	0.65	0.64
327	LH, PRL, UF volume	Surgery & Non-Surgery	support_vector_machine	0.3	0.65	60-70	0.61	0.64	0.65	0.64
328	LH, FSH, PRL, UF volume	Surgery & Non-Surgery	support_vector_machine	0.3	0.65	60-70	0.61	0.64	0.65	0.65
329	FSH, PRL, E2, AMH	Surgery & Non-Surgery	logistic_regression	0.3	0.65	60-70	0.74	0.64	0.65	0.64
330	FSH, PRL, E2, UF number	Surgery & Non-Surgery	logistic_regression	0.3	0.65	60-70	0.74	0.64	0.65	0.64
331	FSH, E2, AMH, UF volume	Surgery & Non-Surgery	logistic_regression	0.3	0.65	60-70	0.7	0.63	0.65	0.62
332	FSH, E2, AMH, UF volume	Surgery & Non-Surgery	support_vector_machine	0.3	0.65	60-70	0.54	0.64	0.65	0.57
333	FSH, E2, UF volume, UF number	Surgery & Non-Surgery	logistic_regression	0.3	0.65	60-70	0.7	0.63	0.65	0.62
334	FSH, PRL, AMH, UF volume	Surgery & Non-Surgery	support_vector_machine	0.3	0.65	60-70	0.57	0.63	0.65	0.62
335	FSH, PRL, UF volume, UF number	Surgery & Non-Surgery	support_vector_machine	0.3	0.65	60-70	0.59	0.63	0.65	0.63
336	LH, PRL, AMH, UF volume	Surgery & Non-Surgery	support_vector_machine	0.3	0.65	60-70	0.62	0.65	0.65	0.65
337	LH, PRL, UF volume, UF number	Surgery & Non-Surgery	support_vector_machine	0.3	0.65	60-70	0.61	0.64	0.65	0.64
338	LH, FSH, PRL, AMH, UF volume	Surgery & Non-Surgery	support_vector_machine	0.3	0.65	60-70	0.61	0.64	0.65	0.65
339	FSH, PRL, E2, AMH, UF number	Surgery & Non-Surgery	logistic_regression	0.3	0.65	60-70	0.74	0.64	0.65	0.63
340	LH, FSH, PRL, AMH, UF volume, UF number	Surgery & Non-Surgery	support_vector_machine	0.3	0.65	60-70	0.6	0.64	0.65	0.64
341	LH, FSH, PRL, AMH, UF volume, UF number	Surgery & Non-Surgery	random_forest	0.3	0.65	60-70	0.59	0.64	0.65	0.64
342	FSH	Surgery & Non-Surgery	support_vector_machine	0.3	0.64	60-70	0.5	0.41	0.64	0.5
343	LH	Surgery & Non-Surgery	logistic_regression	0.3	0.64	60-70	0.56	0.4	0.64	0.49
344	LH	Surgery & Non-Surgery	support_vector_machine	0.3	0.64	60-70	0.5	0.4	0.64	0.49
345	UF volume	Surgery & Non-Surgery	support_vector_machine	0.3	0.64	60-70	0.52	0.65	0.64	0.53
346	LH, FSH	Surgery & Non-Surgery	support_vector_machine	0.3	0.64	60-70	0.5	0.42	0.64	0.51
347	LH, FSH	Surgery & Non-Surgery	k_nearest_neighbor	0.3	0.64	60-70	0.59	0.63	0.64	0.63
348	FSH, PRL	Surgery & Non-Surgery	support_vector_machine	0.3	0.64	60-70	0.5	0.41	0.64	0.5
349	FSH, UF number	Surgery & Non-Surgery	support_vector_machine	0.3	0.64	60-70	0.5	0.41	0.64	0.5
350	FSH, UF volume	Surgery & Non-Surgery	support_vector_machine	0.3	0.64	60-70	0.51	0.59	0.64	0.53
351	LH, PRL	Surgery & Non-Surgery	support_vector_machine	0.3	0.64	60-70	0.5	0.4	0.64	0.49
352	LH, AMH	Surgery & Non-Surgery	logistic_regression	0.3	0.64	60-70	0.57	0.4	0.64	0.49
353	LH, AMH	Surgery & Non-Surgery	support_vector_machine	0.3	0.64	60-70	0.5	0.4	0.64	0.49
354	LH, UF number	Surgery & Non-Surgery	support_vector_machine	0.3	0.64	60-70	0.5	0.4	0.64	0.49
355	LH, UF volume	Surgery & Non-Surgery	support_vector_machine	0.3	0.64	60-70	0.51	0.59	0.64	0.52
356	PRL, UF volume	Surgery & Non-Surgery	support_vector_machine	0.3	0.64	60-70	0.52	0.65	0.64	0.53
357	AMH, UF volume	Surgery & Non-Surgery	support_vector_machine	0.3	0.64	60-70	0.52	0.65	0.64	0.53
358	LH, FSH, PRL	Surgery & Non-Surgery	k_nearest_neighbor	0.3	0.64	60-70	0.62	0.65	0.64	0.65
359	LH, FSH, AMH	Surgery & Non-Surgery	support_vector_machine	0.3	0.64	60-70	0.5	0.42	0.64	0.51
360	LH, FSH, UF number	Surgery & Non-Surgery	support_vector_machine	0.3	0.64	60-70	0.5	0.42	0.64	0.51
361	LH, FSH, UF volume	Surgery & Non-Surgery	support_vector_machine	0.3	0.64	60-70	0.51	0.58	0.64	0.54
362	FSH, PRL, E2	Surgery & Non-Surgery	logistic_regression	0.3	0.64	60-70	0.74	0.63	0.64	0.63
363	FSH, E2, AMH	Surgery & Non-Surgery	logistic_regression	0.3	0.64	60-70	0.71	0.61	0.64	0.59
364	FSH, UF volume, UF number	Surgery & Non-Surgery	support_vector_machine	0.3	0.64	60-70	0.52	0.61	0.64	0.54
365	LH, PRL, AMH	Surgery & Non-Surgery	support_vector_machine	0.3	0.64	60-70	0.5	0.4	0.64	0.49
366	LH, PRL, UF number	Surgery & Non-Surgery	support_vector_machine	0.3	0.64	60-70	0.61	0.63	0.64	0.64
367	LH, AMH, UF number	Surgery & Non-Surgery	support_vector_machine	0.3	0.64	60-70	0.5	0.4	0.64	0.49
368	LH, AMH, UF volume	Surgery & Non-Surgery	support_vector_machine	0.3	0.64	60-70	0.51	0.59	0.64	0.52
369	PRL, AMH, UF number	Surgery & Non-Surgery	random_forest	0.3	0.64	60-70	0.6	0.63	0.64	0.63
370	PRL, AMH, UF volume	Surgery & Non-Surgery	support_vector_machine	0.3	0.64	60-70	0.52	0.65	0.64	0.53
371	LH, FSH, PRL, AMH	Surgery & Non-Surgery	logistic_regression	0.3	0.64	60-70	0.69	0.62	0.64	0.63
372	LH, FSH, PRL, UF number	Surgery & Non-Surgery	logistic_regression	0.3	0.64	60-70	0.69	0.63	0.64	0.63
373	LH, FSH, PRL, UF volume	Surgery & Non-Surgery	logistic_regression	0.3	0.64	60-70	0.74	0.63	0.64	0.64
374	LH, FSH, AMH, UF number	Surgery & Non-Surgery	support_vector_machine	0.3	0.64	60-70	0.5	0.42	0.64	0.51
375	LH, FSH, AMH, UF volume	Surgery & Non-Surgery	support_vector_machine	0.3	0.64	60-70	0.51	0.58	0.64	0.54
376	LH, FSH, AMH, UF volume	Surgery & Non-Surgery	random_forest	0.3	0.64	60-70	0.6	0.64	0.64	0.64
377	LH, FSH, UF volume, UF number	Surgery & Non-Surgery	support_vector_machine	0.3	0.64	60-70	0.51	0.58	0.64	0.54
378	FSH, PRL, AMH, UF number	Surgery & Non-Surgery	logistic_regression	0.3	0.64	60-70	0.66	0.62	0.64	0.62
379	FSH, AMH, UF volume, UF number	Surgery & Non-Surgery	logistic_regression	0.3	0.64	60-70	0.65	0.61	0.64	0.61
380	FSH, AMH, UF volume, UF number	Surgery & Non-Surgery	random_forest	0.3	0.64	60-70	0.61	0.64	0.64	0.64
381	LH, PRL, AMH, UF number	Surgery & Non-Surgery	support_vector_machine	0.3	0.64	60-70	0.61	0.63	0.64	0.64
382	LH, PRL, AMH, UF volume	Surgery & Non-Surgery	logistic_regression	0.3	0.64	60-70	0.72	0.62	0.64	0.63
383	LH, PRL, UF volume, UF number	Surgery & Non-Surgery	logistic_regression	0.3	0.64	60-70	0.72	0.63	0.64	0.63
384	LH, AMH, UF volume, UF number	Surgery & Non-Surgery	support_vector_machine	0.3	0.64	60-70	0.51	0.59	0.64	0.52
385	LH, FSH, PRL, AMH, UF number	Surgery & Non-Surgery	logistic_regression	0.3	0.64	60-70	0.69	0.62	0.64	0.63
386	LH, FSH, PRL, AMH, UF volume	Surgery & Non-Surgery	logistic_regression	0.3	0.64	60-70	0.74	0.63	0.64	0.64
387	LH, FSH, PRL, UF volume, UF number	Surgery & Non-Surgery	logistic_regression	0.3	0.64	60-70	0.74	0.63	0.64	0.64
388	LH, FSH, PRL, UF volume, UF number	Surgery & Non-Surgery	support_vector_machine	0.3	0.64	60-70	0.6	0.64	0.64	0.64
389	LH, FSH, PRL, UF volume, UF number	Surgery & Non-Surgery	random_forest	0.3	0.64	60-70	0.6	0.64	0.64	0.64
390	LH, FSH, AMH, UF volume, UF number	Surgery & Non-Surgery	support_vector_machine	0.3	0.64	60-70	0.51	0.58	0.64	0.54
391	LH, FSH, AMH, UF volume, UF number	Surgery & Non-Surgery	random_forest	0.3	0.64	60-70	0.58	0.63	0.64	0.63
392	FSH, E2, AMH, UF volume, UF number	Surgery & Non-Surgery	logistic_regression	0.3	0.64	60-70	0.7	0.62	0.64	0.62
393	FSH, PRL, AMH, UF volume, UF number	Surgery & Non-Surgery	support_vector_machine	0.3	0.64	60-70	0.56	0.61	0.64	0.61
394	LH, PRL, AMH, UF volume, UF number	Surgery & Non-Surgery	logistic_regression	0.3	0.64	60-70	0.72	0.63	0.64	0.63
395	LH, PRL, AMH, UF volume, UF number	Surgery & Non-Surgery	support_vector_machine	0.3	0.64	60-70	0.61	0.64	0.64	0.64
396	LH, FSH, PRL, AMH, UF volume, UF number	Surgery & Non-Surgery	logistic_regression	0.3	0.64	60-70	0.74	0.63	0.64	0.64
397	FSH	Surgery & Non-Surgery	logistic_regression	0.3	0.63	60-70	0.58	0.6	0.63	0.59
398	PRL	Surgery & Non-Surgery	support_vector_machine	0.3	0.63	60-70	0.5	0.4	0.63	0.49
399	PRL	Surgery & Non-Surgery	decision_tree	0.3	0.63	60-70	0.57	0.61	0.63	0.61
400	PRL	Surgery & Non-Surgery	random_forest	0.3	0.63	60-70	0.57	0.61	0.63	0.61
401	AMH	Surgery & Non-Surgery	logistic_regression	0.3	0.63	60-70	0.58	0.4	0.63	0.49
402	AMH	Surgery & Non-Surgery	support_vector_machine	0.3	0.63	60-70	0.5	0.4	0.63	0.49
403	UF number	Surgery & Non-Surgery	support_vector_machine	0.3	0.63	60-70	0.5	0.4	0.63	0.49
404	UF number	Surgery & Non-Surgery	decision_tree	0.3	0.63	60-70	0.5	0.4	0.63	0.49
405	UF volume	Surgery & Non-Surgery	logistic_regression	0.3	0.63	60-70	0.6	0.59	0.63	0.53
406	FSH, PRL	Surgery & Non-Surgery	k_nearest_neighbor	0.3	0.63	60-70	0.57	0.61	0.63	0.61
407	FSH, AMH	Surgery & Non-Surgery	logistic_regression	0.3	0.63	60-70	0.59	0.59	0.63	0.58
408	FSH, AMH	Surgery & Non-Surgery	support_vector_machine	0.3	0.63	60-70	0.5	0.41	0.63	0.49
409	LH, AMH	Surgery & Non-Surgery	k_nearest_neighbor	0.3	0.63	60-70	0.56	0.6	0.63	0.6
410	LH, UF number	Surgery & Non-Surgery	logistic_regression	0.3	0.63	60-70	0.57	0.4	0.63	0.49
411	LH, UF volume	Surgery & Non-Surgery	logistic_regression	0.3	0.63	60-70	0.63	0.59	0.63	0.57
412	PRL, AMH	Surgery & Non-Surgery	support_vector_machine	0.3	0.63	60-70	0.5	0.4	0.63	0.49
413	PRL, UF number	Surgery & Non-Surgery	support_vector_machine	0.3	0.63	60-70	0.5	0.4	0.63	0.49
414	AMH, UF number	Surgery & Non-Surgery	support_vector_machine	0.3	0.63	60-70	0.5	0.4	0.63	0.49
415	AMH, UF volume	Surgery & Non-Surgery	logistic_regression	0.3	0.63	60-70	0.61	0.59	0.63	0.53
416	UF volume, UF number	Surgery & Non-Surgery	support_vector_machine	0.3	0.63	60-70	0.52	0.61	0.63	0.52
417	LH, FSH, PRL	Surgery & Non-Surgery	logistic_regression	0.3	0.63	60-70	0.68	0.62	0.63	0.62
418	FSH, PRL, AMH	Surgery & Non-Surgery	logistic_regression	0.3	0.63	60-70	0.66	0.61	0.63	0.61
419	FSH, PRL, AMH	Surgery & Non-Surgery	support_vector_machine	0.3	0.63	60-70	0.5	0.41	0.63	0.49
420	FSH, PRL, AMH	Surgery & Non-Surgery	random_forest	0.3	0.63	60-70	0.58	0.62	0.63	0.62
421	FSH, PRL, UF number	Surgery & Non-Surgery	logistic_regression	0.3	0.63	60-70	0.66	0.61	0.63	0.61
422	FSH, AMH, UF number	Surgery & Non-Surgery	support_vector_machine	0.3	0.63	60-70	0.5	0.41	0.63	0.49
423	FSH, AMH, UF volume	Surgery & Non-Surgery	support_vector_machine	0.3	0.63	60-70	0.51	0.57	0.63	0.53
424	LH, AMH, UF number	Surgery & Non-Surgery	logistic_regression	0.3	0.63	60-70	0.58	0.4	0.63	0.49
425	LH, AMH, UF volume	Surgery & Non-Surgery	logistic_regression	0.3	0.63	60-70	0.64	0.59	0.63	0.57
426	LH, UF volume, UF number	Surgery & Non-Surgery	support_vector_machine	0.3	0.63	60-70	0.51	0.56	0.63	0.52
427	PRL, AMH, UF number	Surgery & Non-Surgery	support_vector_machine	0.3	0.63	60-70	0.5	0.4	0.63	0.49
428	PRL, AMH, UF number	Surgery & Non-Surgery	decision_tree	0.3	0.63	60-70	0.6	0.63	0.63	0.63
429	PRL, UF volume, UF number	Surgery & Non-Surgery	logistic_regression	0.3	0.63	60-70	0.69	0.61	0.63	0.61
430	PRL, UF volume, UF number	Surgery & Non-Surgery	support_vector_machine	0.3	0.63	60-70	0.52	0.59	0.63	0.53
431	AMH, UF volume, UF number	Surgery & Non-Surgery	support_vector_machine	0.3	0.63	60-70	0.52	0.61	0.63	0.52
432	FSH, PRL, AMH, UF number	Surgery & Non-Surgery	random_forest	0.3	0.63	60-70	0.59	0.63	0.63	0.63
433	FSH, AMH, UF volume, UF number	Surgery & Non-Surgery	support_vector_machine	0.3	0.63	60-70	0.51	0.57	0.63	0.53
434	LH, PRL, AMH, UF number	Surgery & Non-Surgery	random_forest	0.3	0.63	60-70	0.59	0.62	0.63	0.63
435	LH, PRL, AMH, UF number	Surgery & Non-Surgery	k_nearest_neighbor	0.3	0.63	60-70	0.59	0.62	0.63	0.62
436	PRL, AMH, UF volume, UF number	Surgery & Non-Surgery	logistic_regression	0.3	0.63	60-70	0.69	0.6	0.63	0.6
437	PRL, AMH, UF volume, UF number	Surgery & Non-Surgery	support_vector_machine	0.3	0.63	60-70	0.51	0.59	0.63	0.53
438	LH, FSH, PRL, AMH, UF number	Surgery & Non-Surgery	random_forest	0.3	0.63	60-70	0.58	0.62	0.63	0.63
439	LH	Surgery & Non-Surgery	random_forest	0.3	0.62	60-70	0.57	0.6	0.62	0.61
440	PRL	Surgery & Non-Surgery	k_nearest_neighbor	0.3	0.62	60-70	0.54	0.59	0.62	0.59
441	AMH	Surgery & Non-Surgery	decision_tree	0.3	0.62	60-70	0.56	0.6	0.62	0.6
442	UF number	Surgery & Non-Surgery	logistic_regression	0.3	0.62	60-70	0.56	0.52	0.62	0.5
443	LH, FSH	Surgery & Non-Surgery	logistic_regression	0.3	0.62	60-70	0.62	0.58	0.62	0.58
444	FSH, PRL	Surgery & Non-Surgery	logistic_regression	0.3	0.62	60-70	0.66	0.6	0.62	0.6
445	LH, PRL	Surgery & Non-Surgery	logistic_regression	0.3	0.62	60-70	0.66	0.61	0.62	0.61
446	PRL, UF number	Surgery & Non-Surgery	decision_tree	0.3	0.62	60-70	0.57	0.6	0.62	0.61
447	PRL, UF volume	Surgery & Non-Surgery	logistic_regression	0.3	0.62	60-70	0.69	0.59	0.62	0.59
448	AMH, UF number	Surgery & Non-Surgery	logistic_regression	0.3	0.62	60-70	0.59	0.52	0.62	0.5
449	UF volume, UF number	Surgery & Non-Surgery	logistic_regression	0.3	0.62	60-70	0.61	0.57	0.62	0.54
450	LH, FSH, AMH	Surgery & Non-Surgery	logistic_regression	0.3	0.62	60-70	0.63	0.58	0.62	0.58
451	FSH, E2, UF number	Surgery & Non-Surgery	logistic_regression	0.3	0.62	60-70	0.71	0.58	0.62	0.58
452	FSH, PRL, AMH	Surgery & Non-Surgery	k_nearest_neighbor	0.3	0.62	60-70	0.57	0.61	0.62	0.61
453	FSH, PRL, UF number	Surgery & Non-Surgery	support_vector_machine	0.3	0.62	60-70	0.5	0.54	0.62	0.53
454	LH, PRL, AMH	Surgery & Non-Surgery	logistic_regression	0.3	0.62	60-70	0.67	0.6	0.62	0.61
455	LH, PRL, UF number	Surgery & Non-Surgery	k_nearest_neighbor	0.3	0.62	60-70	0.56	0.6	0.62	0.61
456	LH, UF volume, UF number	Surgery & Non-Surgery	logistic_regression	0.3	0.62	60-70	0.64	0.57	0.62	0.57
457	PRL, UF volume, UF number	Surgery & Non-Surgery	k_nearest_neighbor	0.3	0.62	60-70	0.58	0.61	0.62	0.61
458	AMH, UF volume, UF number	Surgery & Non-Surgery	logistic_regression	0.3	0.62	60-70	0.61	0.57	0.62	0.54
459	AMH, UF volume, UF number	Surgery & Non-Surgery	random_forest	0.3	0.62	60-70	0.58	0.61	0.62	0.61
460	LH, FSH, AMH, UF number	Surgery & Non-Surgery	random_forest	0.3	0.62	60-70	0.56	0.6	0.62	0.61
461	LH, FSH, UF volume, UF number	Surgery & Non-Surgery	random_forest	0.3	0.62	60-70	0.55	0.6	0.62	0.6
462	FSH, PRL, AMH, UF number	Surgery & Non-Surgery	support_vector_machine	0.3	0.62	60-70	0.49	0.51	0.62	0.51
463	LH, AMH, UF volume, UF number	Surgery & Non-Surgery	logistic_regression	0.3	0.62	60-70	0.64	0.57	0.62	0.57
464	PRL, AMH, UF volume, UF number	Surgery & Non-Surgery	decision_tree	0.3	0.62	60-70	0.6	0.62	0.62	0.62
465	PRL, AMH, UF volume, UF number	Surgery & Non-Surgery	random_forest	0.3	0.62	60-70	0.57	0.61	0.62	0.61
466	LH, PRL, AMH, UF volume, UF number	Surgery & Non-Surgery	random_forest	0.3	0.62	60-70	0.59	0.62	0.62	0.62
467	FSH	Surgery & Non-Surgery	random_forest	0.3	0.61	60-70	0.59	0.62	0.61	0.62
468	FSH	Surgery & Non-Surgery	k_nearest_neighbor	0.3	0.61	60-70	0.59	0.62	0.61	0.61
469	LH	Surgery & Non-Surgery	decision_tree	0.3	0.61	60-70	0.54	0.59	0.61	0.59
470	UF number	Surgery & Non-Surgery	random_forest	0.3	0.61	60-70	0.49	0.39	0.61	0.48
471	PRL, UF number	Surgery & Non-Surgery	logistic_regression	0.3	0.61	60-70	0.64	0.57	0.61	0.57
472	UF volume, UF number	Surgery & Non-Surgery	random_forest	0.3	0.61	60-70	0.55	0.59	0.61	0.59
473	LH, PRL, AMH	Surgery & Non-Surgery	random_forest	0.3	0.61	60-70	0.56	0.6	0.61	0.6
474	LH, PRL, UF number	Surgery & Non-Surgery	logistic_regression	0.3	0.61	60-70	0.66	0.59	0.61	0.6
475	PRL, AMH, UF number	Surgery & Non-Surgery	logistic_regression	0.3	0.61	60-70	0.64	0.56	0.61	0.55
476	PRL, AMH, UF number	Surgery & Non-Surgery	k_nearest_neighbor	0.3	0.61	60-70	0.54	0.58	0.61	0.58
477	PRL, AMH, UF volume	Surgery & Non-Surgery	logistic_regression	0.3	0.61	60-70	0.69	0.58	0.61	0.58
478	LH, FSH, PRL, AMH	Surgery & Non-Surgery	decision_tree	0.3	0.61	60-70	0.56	0.6	0.61	0.6
479	LH, FSH, PRL, UF number	Surgery & Non-Surgery	k_nearest_neighbor	0.3	0.61	60-70	0.59	0.62	0.61	0.62
480	LH, FSH, AMH, UF number	Surgery & Non-Surgery	logistic_regression	0.3	0.61	60-70	0.63	0.57	0.61	0.57
481	LH, FSH, AMH, UF volume	Surgery & Non-Surgery	decision_tree	0.3	0.61	60-70	0.56	0.6	0.61	0.6
482	FSH, E2, AMH, UF number	Surgery & Non-Surgery	logistic_regression	0.3	0.61	60-70	0.71	0.57	0.61	0.57
483	LH, PRL, UF volume, UF number	Surgery & Non-Surgery	random_forest	0.3	0.61	60-70	0.57	0.6	0.61	0.61
484	PRL, AMH, UF volume, UF number	Surgery & Non-Surgery	k_nearest_neighbor	0.3	0.61	60-70	0.56	0.6	0.61	0.6
485	LH, FSH, PRL, AMH, UF number	Surgery & Non-Surgery	decision_tree	0.3	0.61	60-70	0.57	0.61	0.61	0.61
486	LH, FSH, PRL, AMH, UF number	Surgery & Non-Surgery	k_nearest_neighbor	0.3	0.61	60-70	0.6	0.63	0.61	0.62
487	LH, FSH, PRL, AMH, UF volume	Surgery & Non-Surgery	decision_tree	0.3	0.61	60-70	0.56	0.6	0.61	0.6
488	FSH, PRL, AMH, UF volume, UF number	Surgery & Non-Surgery	decision_tree	0.3	0.61	60-70	0.59	0.62	0.61	0.61
489	FSH, PRL, AMH, UF volume, UF number	Surgery & Non-Surgery	random_forest	0.3	0.61	60-70	0.56	0.6	0.61	0.6
490	FSH	Surgery & Non-Surgery	decision_tree	0.3	0.6	60-70	0.57	0.6	0.6	0.6
491	AMH	Surgery & Non-Surgery	random_forest	0.3	0.6	60-70	0.54	0.58	0.6	0.58
492	FSH, AMH	Surgery & Non-Surgery	k_nearest_neighbor	0.3	0.6	60-70	0.56	0.6	0.6	0.6
493	FSH, UF number	Surgery & Non-Surgery	logistic_regression	0.3	0.6	60-70	0.58	0.56	0.6	0.56
494	LH, UF number	Surgery & Non-Surgery	decision_tree	0.3	0.6	60-70	0.55	0.58	0.6	0.59
495	LH, UF number	Surgery & Non-Surgery	k_nearest_neighbor	0.3	0.6	60-70	0.58	0.61	0.6	0.6
496	PRL, UF number	Surgery & Non-Surgery	random_forest	0.3	0.6	60-70	0.58	0.6	0.6	0.6
497	PRL, UF number	Surgery & Non-Surgery	k_nearest_neighbor	0.3	0.6	60-70	0.54	0.58	0.6	0.58
498	PRL, UF volume	Surgery & Non-Surgery	k_nearest_neighbor	0.3	0.6	60-70	0.56	0.59	0.6	0.59
499	UF volume, UF number	Surgery & Non-Surgery	decision_tree	0.3	0.6	60-70	0.53	0.57	0.6	0.57
500	LH, FSH, UF number	Surgery & Non-Surgery	logistic_regression	0.3	0.6	60-70	0.62	0.56	0.6	0.57
501	LH, FSH, UF number	Surgery & Non-Surgery	random_forest	0.3	0.6	60-70	0.55	0.59	0.6	0.59
502	LH, PRL, UF number	Surgery & Non-Surgery	random_forest	0.3	0.6	60-70	0.54	0.58	0.6	0.58
503	LH, AMH, UF number	Surgery & Non-Surgery	random_forest	0.3	0.6	60-70	0.55	0.58	0.6	0.59
504	LH, AMH, UF number	Surgery & Non-Surgery	k_nearest_neighbor	0.3	0.6	60-70	0.55	0.59	0.6	0.59
505	PRL, UF volume, UF number	Surgery & Non-Surgery	decision_tree	0.3	0.6	60-70	0.55	0.58	0.6	0.58
506	AMH, UF volume, UF number	Surgery & Non-Surgery	decision_tree	0.3	0.6	60-70	0.58	0.61	0.6	0.61
507	LH, FSH, PRL, AMH	Surgery & Non-Surgery	random_forest	0.3	0.6	60-70	0.55	0.59	0.6	0.59
508	LH, FSH, PRL, UF number	Surgery & Non-Surgery	random_forest	0.3	0.6	60-70	0.55	0.59	0.6	0.6
509	LH, FSH, PRL, UF volume	Surgery & Non-Surgery	random_forest	0.3	0.6	60-70	0.55	0.59	0.6	0.59
510	LH, FSH, AMH, UF number	Surgery & Non-Surgery	k_nearest_neighbor	0.3	0.6	60-70	0.56	0.6	0.6	0.6
511	LH, PRL, AMH, UF number	Surgery & Non-Surgery	logistic_regression	0.3	0.6	60-70	0.67	0.58	0.6	0.59
512	PRL	Surgery & Non-Surgery	logistic_regression	0.3	0.59	50-60	0.63	0.56	0.59	0.56
513	AMH	Surgery & Non-Surgery	k_nearest_neighbor	0.3	0.59	50-60	0.55	0.58	0.59	0.58
514	FSH, PRL	Surgery & Non-Surgery	random_forest	0.3	0.59	50-60	0.55	0.59	0.59	0.59
515	FSH, AMH	Surgery & Non-Surgery	random_forest	0.3	0.59	50-60	0.57	0.6	0.59	0.59
516	FSH, UF number	Surgery & Non-Surgery	random_forest	0.3	0.59	50-60	0.54	0.58	0.59	0.59
517	PRL, AMH	Surgery & Non-Surgery	logistic_regression	0.3	0.59	50-60	0.64	0.56	0.59	0.56
518	AMH, UF number	Surgery & Non-Surgery	decision_tree	0.3	0.59	50-60	0.55	0.58	0.59	0.58
519	AMH, UF number	Surgery & Non-Surgery	random_forest	0.3	0.59	50-60	0.55	0.58	0.59	0.58
520	LH, FSH, UF number	Surgery & Non-Surgery	decision_tree	0.3	0.59	50-60	0.55	0.59	0.59	0.59
521	LH, FSH, UF volume	Surgery & Non-Surgery	random_forest	0.3	0.59	50-60	0.53	0.57	0.59	0.58
522	FSH, PRL, UF number	Surgery & Non-Surgery	random_forest	0.3	0.59	50-60	0.53	0.57	0.59	0.57
523	FSH, AMH, UF number	Surgery & Non-Surgery	logistic_regression	0.3	0.59	50-60	0.59	0.55	0.59	0.55
524	FSH, AMH, UF number	Surgery & Non-Surgery	random_forest	0.3	0.59	50-60	0.56	0.59	0.59	0.59
525	FSH, AMH, UF number	Surgery & Non-Surgery	k_nearest_neighbor	0.3	0.59	50-60	0.55	0.58	0.59	0.59
526	FSH, UF volume, UF number	Surgery & Non-Surgery	random_forest	0.3	0.59	50-60	0.55	0.59	0.59	0.59
527	FSH, UF volume, UF number	Surgery & Non-Surgery	k_nearest_neighbor	0.3	0.59	50-60	0.53	0.57	0.59	0.58
528	LH, PRL, AMH	Surgery & Non-Surgery	k_nearest_neighbor	0.3	0.59	50-60	0.55	0.58	0.59	0.59
529	LH, UF volume, UF number	Surgery & Non-Surgery	random_forest	0.3	0.59	50-60	0.55	0.58	0.59	0.59
530	AMH, UF volume, UF number	Surgery & Non-Surgery	k_nearest_neighbor	0.3	0.59	50-60	0.53	0.57	0.59	0.57
531	FSH, PRL, AMH, UF number	Surgery & Non-Surgery	k_nearest_neighbor	0.3	0.59	50-60	0.56	0.59	0.59	0.59
532	FSH, PRL, AMH, UF volume	Surgery & Non-Surgery	decision_tree	0.3	0.59	50-60	0.56	0.6	0.59	0.6
533	LH, PRL, AMH, UF volume	Surgery & Non-Surgery	k_nearest_neighbor	0.3	0.59	50-60	0.56	0.59	0.59	0.59
534	LH, AMH, UF volume, UF number	Surgery & Non-Surgery	random_forest	0.3	0.59	50-60	0.55	0.59	0.59	0.59
535	LH, PRL, AMH, UF volume, UF number	Surgery & Non-Surgery	decision_tree	0.3	0.59	50-60	0.59	0.62	0.59	0.6
536	LH, FSH, PRL, AMH, UF volume, UF number	Surgery & Non-Surgery	decision_tree	0.3	0.59	50-60	0.56	0.6	0.59	0.59
537	LH, FSH, PRL, AMH, UF volume, UF number	Surgery & Non-Surgery	k_nearest_neighbor	0.3	0.59	50-60	0.56	0.6	0.59	0.59
538	UF volume	Surgery & Non-Surgery	k_nearest_neighbor	0.3	0.58	50-60	0.54	0.57	0.58	0.57
539	FSH, UF number	Surgery & Non-Surgery	decision_tree	0.3	0.58	50-60	0.54	0.58	0.58	0.58
540	LH, UF number	Surgery & Non-Surgery	random_forest	0.3	0.58	50-60	0.54	0.57	0.58	0.58
541	PRL, AMH	Surgery & Non-Surgery	decision_tree	0.3	0.58	50-60	0.54	0.57	0.58	0.57
542	UF volume, UF number	Surgery & Non-Surgery	k_nearest_neighbor	0.3	0.58	50-60	0.51	0.55	0.58	0.55
543	FSH, PRL, UF number	Surgery & Non-Surgery	k_nearest_neighbor	0.3	0.58	50-60	0.54	0.58	0.58	0.58
544	FSH, PRL, UF volume	Surgery & Non-Surgery	decision_tree	0.3	0.58	50-60	0.55	0.58	0.58	0.58
545	FSH, AMH, UF number	Surgery & Non-Surgery	decision_tree	0.3	0.58	50-60	0.56	0.6	0.58	0.59
546	FSH, AMH, UF volume	Surgery & Non-Surgery	decision_tree	0.3	0.58	50-60	0.57	0.6	0.58	0.59
547	FSH, AMH, UF volume	Surgery & Non-Surgery	random_forest	0.3	0.58	50-60	0.55	0.58	0.58	0.58
548	LH, PRL, UF volume	Surgery & Non-Surgery	k_nearest_neighbor	0.3	0.58	50-60	0.55	0.58	0.58	0.58
549	PRL, AMH, UF volume	Surgery & Non-Surgery	random_forest	0.3	0.58	50-60	0.54	0.57	0.58	0.57
550	PRL, UF volume, UF number	Surgery & Non-Surgery	random_forest	0.3	0.58	50-60	0.54	0.57	0.58	0.58
551	FSH, PRL, UF volume, UF number	Surgery & Non-Surgery	decision_tree	0.3	0.58	50-60	0.53	0.57	0.58	0.57
552	FSH, PRL, UF volume, UF number	Surgery & Non-Surgery	random_forest	0.3	0.58	50-60	0.54	0.58	0.58	0.58
553	LH, PRL, AMH, UF number	Surgery & Non-Surgery	decision_tree	0.3	0.58	50-60	0.55	0.58	0.58	0.58
554	LH, PRL, AMH, UF volume	Surgery & Non-Surgery	decision_tree	0.3	0.58	50-60	0.56	0.59	0.58	0.58
555	LH, PRL, UF volume, UF number	Surgery & Non-Surgery	decision_tree	0.3	0.58	50-60	0.54	0.57	0.58	0.57
556	LH	Surgery & Non-Surgery	k_nearest_neighbor	0.3	0.57	50-60	0.51	0.54	0.57	0.55
557	FSH, UF number	Surgery & Non-Surgery	k_nearest_neighbor	0.3	0.57	50-60	0.54	0.57	0.57	0.57
558	LH, PRL	Surgery & Non-Surgery	k_nearest_neighbor	0.3	0.57	50-60	0.54	0.57	0.57	0.57
559	LH, AMH	Surgery & Non-Surgery	random_forest	0.3	0.57	50-60	0.53	0.56	0.57	0.57
560	PRL, AMH	Surgery & Non-Surgery	random_forest	0.3	0.57	50-60	0.53	0.56	0.57	0.57
561	PRL, AMH	Surgery & Non-Surgery	k_nearest_neighbor	0.3	0.57	50-60	0.54	0.57	0.57	0.57
562	AMH, UF number	Surgery & Non-Surgery	k_nearest_neighbor	0.3	0.57	50-60	0.53	0.56	0.57	0.56
563	LH, FSH, AMH	Surgery & Non-Surgery	decision_tree	0.3	0.57	50-60	0.54	0.58	0.57	0.58
564	LH, FSH, AMH	Surgery & Non-Surgery	random_forest	0.3	0.57	50-60	0.51	0.55	0.57	0.56
565	LH, FSH, UF volume	Surgery & Non-Surgery	decision_tree	0.3	0.57	50-60	0.54	0.58	0.57	0.57
566	FSH, PRL, AMH	Surgery & Non-Surgery	decision_tree	0.3	0.57	50-60	0.54	0.58	0.57	0.57
567	FSH, PRL, UF number	Surgery & Non-Surgery	decision_tree	0.3	0.57	50-60	0.51	0.55	0.57	0.55
568	LH, AMH, UF number	Surgery & Non-Surgery	decision_tree	0.3	0.57	50-60	0.55	0.58	0.57	0.57
569	LH, FSH, PRL, UF volume	Surgery & Non-Surgery	decision_tree	0.3	0.57	50-60	0.52	0.56	0.57	0.56
570	LH, FSH, UF volume, UF number	Surgery & Non-Surgery	decision_tree	0.3	0.57	50-60	0.53	0.57	0.57	0.57
571	LH, FSH, UF volume, UF number	Surgery & Non-Surgery	k_nearest_neighbor	0.3	0.57	50-60	0.54	0.58	0.57	0.58
572	LH, PRL, AMH, UF volume	Surgery & Non-Surgery	random_forest	0.3	0.57	50-60	0.53	0.57	0.57	0.57
573	LH, AMH, UF volume, UF number	Surgery & Non-Surgery	k_nearest_neighbor	0.3	0.57	50-60	0.52	0.55	0.57	0.56
574	LH, FSH, PRL, AMH, UF volume	Surgery & Non-Surgery	k_nearest_neighbor	0.3	0.57	50-60	0.54	0.58	0.57	0.57
575	LH, FSH, PRL, UF volume, UF number	Surgery & Non-Surgery	k_nearest_neighbor	0.3	0.57	50-60	0.54	0.58	0.57	0.58
576	LH, FSH, AMH, UF volume, UF number	Surgery & Non-Surgery	decision_tree	0.3	0.57	50-60	0.53	0.57	0.57	0.57
577	UF volume	Surgery & Non-Surgery	decision_tree	0.3	0.56	50-60	0.45	0.44	0.56	0.47
578	LH, FSH	Surgery & Non-Surgery	decision_tree	0.3	0.56	50-60	0.52	0.56	0.56	0.56
579	FSH, PRL	Surgery & Non-Surgery	decision_tree	0.3	0.56	50-60	0.51	0.55	0.56	0.55
580	FSH, AMH	Surgery & Non-Surgery	decision_tree	0.3	0.56	50-60	0.55	0.58	0.56	0.57
581	FSH, UF volume	Surgery & Non-Surgery	k_nearest_neighbor	0.3	0.56	50-60	0.51	0.54	0.56	0.55
582	LH, FSH, PRL	Surgery & Non-Surgery	random_forest	0.3	0.56	50-60	0.51	0.55	0.56	0.55
583	LH, FSH, UF volume	Surgery & Non-Surgery	k_nearest_neighbor	0.3	0.56	50-60	0.52	0.56	0.56	0.56
584	FSH, AMH, UF volume	Surgery & Non-Surgery	k_nearest_neighbor	0.3	0.56	50-60	0.52	0.56	0.56	0.56
585	FSH, PRL, AMH, UF number	Surgery & Non-Surgery	decision_tree	0.3	0.56	50-60	0.51	0.55	0.56	0.55
586	LH, FSH, PRL, UF volume, UF number	Surgery & Non-Surgery	decision_tree	0.3	0.56	50-60	0.51	0.55	0.56	0.55
587	LH, FSH, AMH, UF volume, UF number	Surgery & Non-Surgery	k_nearest_neighbor	0.3	0.56	50-60	0.53	0.57	0.56	0.56
588	UF volume	Surgery & Non-Surgery	random_forest	0.3	0.55	50-60	0.46	0.48	0.55	0.49
589	FSH, UF volume	Surgery & Non-Surgery	decision_tree	0.3	0.55	50-60	0.52	0.55	0.55	0.55
590	FSH, UF volume	Surgery & Non-Surgery	random_forest	0.3	0.55	50-60	0.51	0.54	0.55	0.55
591	LH, PRL	Surgery & Non-Surgery	decision_tree	0.3	0.55	50-60	0.48	0.52	0.55	0.53
592	LH, PRL	Surgery & Non-Surgery	random_forest	0.3	0.55	50-60	0.5	0.54	0.55	0.55
593	AMH, UF volume	Surgery & Non-Surgery	decision_tree	0.3	0.55	50-60	0.53	0.56	0.55	0.55
594	FSH, PRL, UF volume	Surgery & Non-Surgery	random_forest	0.3	0.55	50-60	0.51	0.55	0.55	0.55
595	FSH, UF volume, UF number	Surgery & Non-Surgery	decision_tree	0.3	0.55	50-60	0.51	0.55	0.55	0.55
596	LH, PRL, UF volume	Surgery & Non-Surgery	random_forest	0.3	0.55	50-60	0.51	0.55	0.55	0.55
597	LH, AMH, UF volume	Surgery & Non-Surgery	decision_tree	0.3	0.55	50-60	0.52	0.55	0.55	0.55
598	LH, AMH, UF volume	Surgery & Non-Surgery	random_forest	0.3	0.55	50-60	0.5	0.54	0.55	0.54
599	LH, AMH, UF volume	Surgery & Non-Surgery	k_nearest_neighbor	0.3	0.55	50-60	0.51	0.55	0.55	0.55
600	LH, UF volume, UF number	Surgery & Non-Surgery	decision_tree	0.3	0.55	50-60	0.52	0.56	0.55	0.55
601	LH, FSH, PRL, UF volume	Surgery & Non-Surgery	k_nearest_neighbor	0.3	0.55	50-60	0.51	0.55	0.55	0.55
602	LH, FSH, AMH, UF volume	Surgery & Non-Surgery	k_nearest_neighbor	0.3	0.55	50-60	0.51	0.55	0.55	0.55
603	FSH, PRL, AMH, UF volume	Surgery & Non-Surgery	k_nearest_neighbor	0.3	0.55	50-60	0.51	0.55	0.55	0.55
604	FSH, AMH, UF volume, UF number	Surgery & Non-Surgery	decision_tree	0.3	0.55	50-60	0.53	0.57	0.55	0.56
605	FSH, AMH, UF volume, UF number	Surgery & Non-Surgery	k_nearest_neighbor	0.3	0.55	50-60	0.5	0.53	0.55	0.54
606	LH, AMH, UF volume, UF number	Surgery & Non-Surgery	decision_tree	0.3	0.55	50-60	0.53	0.56	0.55	0.55
607	LH, PRL, AMH, UF volume, UF number	Surgery & Non-Surgery	k_nearest_neighbor	0.3	0.55	50-60	0.53	0.56	0.55	0.56
608	LH, FSH	Surgery & Non-Surgery	random_forest	0.3	0.54	50-60	0.48	0.53	0.54	0.53
609	LH, UF volume	Surgery & Non-Surgery	k_nearest_neighbor	0.3	0.54	50-60	0.5	0.53	0.54	0.54
610	PRL, UF volume	Surgery & Non-Surgery	decision_tree	0.3	0.54	50-60	0.47	0.5	0.54	0.51
611	PRL, UF volume	Surgery & Non-Surgery	random_forest	0.3	0.54	50-60	0.51	0.54	0.54	0.54
612	AMH, UF volume	Surgery & Non-Surgery	k_nearest_neighbor	0.3	0.54	50-60	0.51	0.54	0.54	0.54
613	LH, PRL, UF number	Surgery & Non-Surgery	decision_tree	0.3	0.54	50-60	0.48	0.52	0.54	0.53
614	PRL, AMH, UF volume	Surgery & Non-Surgery	decision_tree	0.3	0.54	50-60	0.51	0.55	0.54	0.54
615	LH, FSH, AMH, UF number	Surgery & Non-Surgery	decision_tree	0.3	0.54	50-60	0.51	0.55	0.54	0.54
616	LH, PRL, UF volume, UF number	Surgery & Non-Surgery	k_nearest_neighbor	0.3	0.54	50-60	0.51	0.55	0.54	0.54
617	FSH, PRL, AMH, UF volume, UF number	Surgery & Non-Surgery	k_nearest_neighbor	0.3	0.54	50-60	0.51	0.55	0.54	0.54
618	FSH, PRL, UF volume	Surgery & Non-Surgery	k_nearest_neighbor	0.3	0.53	50-60	0.48	0.52	0.53	0.52
619	LH, UF volume, UF number	Surgery & Non-Surgery	k_nearest_neighbor	0.3	0.53	50-60	0.48	0.51	0.53	0.52
620	LH, FSH, PRL, UF number	Surgery & Non-Surgery	decision_tree	0.3	0.53	50-60	0.49	0.53	0.53	0.53
621	AMH, UF volume	Surgery & Non-Surgery	random_forest	0.3	0.52	50-60	0.51	0.54	0.52	0.52
622	LH, FSH, PRL	Surgery & Non-Surgery	decision_tree	0.3	0.52	50-60	0.49	0.53	0.52	0.52
623	PRL, AMH, UF volume	Surgery & Non-Surgery	k_nearest_neighbor	0.3	0.52	50-60	0.48	0.51	0.52	0.52
624	FSH, PRL, UF volume, UF number	Surgery & Non-Surgery	k_nearest_neighbor	0.3	0.52	50-60	0.48	0.52	0.52	0.52
625	UF number	Surgery & Non-Surgery	k_nearest_neighbor	0.3	0.51	50-60	0.56	0.6	0.51	0.5
626	LH, AMH	Surgery & Non-Surgery	decision_tree	0.3	0.51	50-60	0.47	0.5	0.51	0.51
627	LH, UF volume	Surgery & Non-Surgery	random_forest	0.3	0.51	50-60	0.48	0.52	0.51	0.51
628	LH, PRL, AMH	Surgery & Non-Surgery	decision_tree	0.3	0.51	50-60	0.48	0.52	0.51	0.52
629	LH, PRL, UF volume	Surgery & Non-Surgery	decision_tree	0.3	0.48	40-50	0.46	0.5	0.48	0.49
630	LH, UF volume	Surgery & Non-Surgery	decision_tree	0.3	0.45	40-50	0.41	0.45	0.45	0.45
